# Supplementary material for: DNA Methylation Participates in Drought Stress Memory and Response to Drought in Medicago ruthenica
Source: Genes (Basel). 2024 Sep 30;15(10):1286. doi: 10.3390/genes15101286 (PMC11507442; doi:10.3390/genes15101286)
Supplement: Supplementary file 1 [file genes-15-01286-s001.zip]

Archive with 1 entries (1 files):
- genes-3164334-supplementary.pdf
